# Supplementary material for: A Rare Case Reveals Important Consideration of the Diagnosis of Giant Cell Arteritis in Patients with Bilateral Painful Optic Perineuritis
Source: Reports (MDPI). 2026 Jun 15;9(2):187. doi: 10.3390/reports9020187 (PMC13307026; doi:10.3390/reports9020187)
Supplement: Supplementary file 1 [file reports-09-00187-s001.zip]

Archive with 2 entries (1 files):
- reports-4321173-supplementary/
- reports-4321173-supplementary/Table S1.pdf
